# Supplementary material for: Surface-Dependent Isotopic Adsorption of CO on α-Al2O3: Role of Weak Interactions and Zero-Point Energy
Source: Molecules. 2025 May 6;30(9):2067. doi: 10.3390/molecules30092067 (PMC12073176; doi:10.3390/molecules30092067)
Supplement: Supplementary file 1 [file molecules-30-02067-s001.zip]

Archive with 1 entries (1 files):
- molecules-3624649-supplementary.pdf
